# Supplementary material for: Synthesis of Resorcinol and Chlorophenol from Irradiation of 1,3-Dichlorobenzene in a Water Ice Environment by Low-Energy Electrons
Source: Int J Mol Sci. 2025 Jan 15;26(2):688. doi: 10.3390/ijms26020688 (PMC11766283; doi:10.3390/ijms26020688)
Supplement: Supplementary file 1 [file ijms-26-00688-s001.zip]

Archive with 1 entries (1 files):
- ijms-3397599-supplementary.pdf
